# Supplementary material for: Computational methods reveal novel functionalities of PIWI-interacting RNAs in human papillomavirus-induced head and neck squamous cell carcinoma
Source: Oncotarget. 2017 Dec 19;9(4):4614–24. doi: 10.18632/oncotarget.23464 (PMC5797000; doi:10.18632/oncotarget.23464)
Supplement: Supplementary file 2 [file oncotarget-09-4614-s002.xlsx]

## Sheet: Supplementary Table 1
Supplementary Table 1: TCGA Dataset IDs
Patient	Cohort
TCGA-BA-5152-01	HPV(+) HNSCC Lifelong Nonsmoker
TCGA-BA-5153-01	HPV(+) HNSCC Lifelong Nonsmoker
TCGA-BA-5559-01	HPV(+) HNSCC Lifelong Nonsmoker
TCGA-BB-4223-01	HPV(+) HNSCC Lifelong Nonsmoker
TCGA-BB-4224-01	HPV(+) HNSCC Lifelong Nonsmoker
TCGA-CR-5243-01	HPV(+) HNSCC Lifelong Nonsmoker
TCGA-CR-5249-01	HPV(+) HNSCC Lifelong Nonsmoker
TCGA-CR-6470-01	HPV(+) HNSCC Lifelong Nonsmoker
TCGA-CR-6472-01	HPV(+) HNSCC Lifelong Nonsmoker
TCGA-DQ-7596-01	HPV(+) HNSCC Lifelong Nonsmoker
TCGA-HD-7831-01	HPV(+) HNSCC Lifelong Nonsmoker
TCGA-P3-A5QE-01	HPV(+) HNSCC Lifelong Nonsmoker
TCGA-P3-A5QF-01	HPV(+) HNSCC Lifelong Nonsmoker
TCGA-P3-A6T6-01	HPV(+) HNSCC Lifelong Nonsmoker
TCGA-CV-6955-11	HPV(-) Normal Lifelong Nonsmoker
TCGA-CV-6959-11	HPV(-) Normal Lifelong Nonsmoker
TCGA-CV-7238-11	HPV(-) Normal Lifelong Nonsmoker
TCGA-CV-7255-11	HPV(-) Normal Lifelong Nonsmoker
TCGA-CV-7416-11	HPV(-) Normal Lifelong Nonsmoker
TCGA-CV-7425-11	HPV(-) Normal Lifelong Nonsmoker
TCGA-CV-7437-11	HPV(-) Normal Lifelong Nonsmoker
TCGA-CV-7438-11	HPV(-) Normal Lifelong Nonsmoker
TCGA-CN-5364-01	HPV(+) HNSCC Smoker
TCGA-CN-5365-01	HPV(+) HNSCC Smoker
TCGA-CN-5366-01	HPV(+) HNSCC Smoker
TCGA-CN-5374-01	HPV(+) HNSCC Smoker
TCGA-CR-5248-01	HPV(+) HNSCC Smoker
TCGA-CR-6474-01	HPV(+) HNSCC Smoker
TCGA-CR-7369-01	HPV(+) HNSCC Smoker
TCGA-CV-5443-01	HPV(+) HNSCC Smoker
TCGA-CV-5971-01	HPV(+) HNSCC Smoker
TCGA-CV-6433-01	HPV(+) HNSCC Smoker
TCGA-P3-A6SW-01	HPV(+) HNSCC Smoker
TCGA-BA-4077-01	HPV(+) HNSCC Smoker
TCGA-BA-A4IG-01	HPV(+) HNSCC Smoker
TCGA-BA-A4II-01	HPV(+) HNSCC Smoker
TCGA-CN-4741-01	HPV(+) HNSCC Smoker
TCGA-CQ-5323-01	HPV(+) HNSCC Smoker
TCGA-CR-6473-01	HPV(+) HNSCC Smoker
TCGA-CR-6493-01	HPV(+) HNSCC Smoker
TCGA-CR-7368-01	HPV(+) HNSCC Smoker
TCGA-CR-7385-01	HPV(+) HNSCC Smoker
TCGA-CV-5442-01	HPV(+) HNSCC Smoker
TCGA-CV-6961-01	HPV(+) HNSCC Smoker
TCGA-CV-7406-01	HPV(+) HNSCC Smoker
TCGA-D6-A6EP-01	HPV(+) HNSCC Smoker
TCGA-DQ-5631-01	HPV(+) HNSCC Smoker
TCGA-HD-7754-01	HPV(+) HNSCC Smoker
TCGA-HL-7533-01	HPV(+) HNSCC Smoker
TCGA-P3-A5Q5-01	HPV(+) HNSCC Smoker
TCGA-T2-A6X0-01	HPV(+) HNSCC Smoker
TCGA-CV-6935-11	HPV(-) Normal Smoker
TCGA-CV-6936-11	HPV(-) Normal Smoker
TCGA-CV-6956-11	HPV(-) Normal Smoker
TCGA-CV-7261-11	HPV(-) Normal Smoker
TCGA-CV-7440-11	HPV(-) Normal Smoker
TCGA-H7-A6C4-11	HPV(-) Normal Smoker
TCGA-HD-8635-11	HPV(-) Normal Smoker
TCGA-WA-A7GZ-11	HPV(-) Normal Smoker
TCGA-CV-6933-11	HPV(-) Normal Smoker
TCGA-CV-6938-11	HPV(-) Normal Smoker
TCGA-CV-6943-11	HPV(-) Normal Smoker
TCGA-CV-6960-11	HPV(-) Normal Smoker
TCGA-CV-6962-11	HPV(-) Normal Smoker
TCGA-CV-7091-11	HPV(-) Normal Smoker
TCGA-CV-7178-11	HPV(-) Normal Smoker
TCGA-CV-7183-11	HPV(-) Normal Smoker
TCGA-CV-7235-11	HPV(-) Normal Smoker
TCGA-CV-7242-11	HPV(-) Normal Smoker
TCGA-CV-7245-11	HPV(-) Normal Smoker
TCGA-CV-7250-11	HPV(-) Normal Smoker
TCGA-CV-7423-11	HPV(-) Normal Smoker
TCGA-CV-7424-11	HPV(-) Normal Smoker
TCGA-CV-7432-11	HPV(-) Normal Smoker
TCGA-CV-7434-11	HPV(-) Normal Smoker
TCGA-H7-A6C5-11	HPV(-) Normal Smoker
TCGA-UF-A71A-06	HPV(-) Normal Smoker
