# Supplementary material for: Computational methods reveal novel functionalities of PIWI-interacting RNAs in human papillomavirus-induced head and neck squamous cell carcinoma
Source: Oncotarget. 2017 Dec 19;9(4):4614–24. doi: 10.18632/oncotarget.23464 (PMC5797000; doi:10.18632/oncotarget.23464)
Supplement: Supplementary file 3 [file oncotarget-09-4614-s003.xlsx]

## Sheet: Supplementary Table 2
Supplementary Table 2: Dysregulated piRNAs between HPV(+) and HPV(-) Cohorts
HPV(+) HNSCC Lifelong Nonsmoker vs. HPV(-) Normal Nonsmokers
piRNA(NONCODEv4 Name)	Fold Change	P-value	FDR
NONHSAT015828	6.76024	2.44497e-06	5.94108e-05
NONHSAT023155	0.375112	0.00393656	0.0226057
NONHSAT033560	3.49805	0.00114817	0.00845659
NONHSAT035822	7.72839	6.88779e-07	2.21265e-05
NONHSAT039859	0.223989	1.17676e-05	0.000222295
NONHSAT039861	0.223989	1.17676e-05	0.000222295
NONHSAT039902	0.323759	0.00106012	0.00790017
NONHSAT040971	4.83123	0.000104327	0.00130375
NONHSAT047661	4.12325	0.000299798	0.00283259
NONHSAT052637	13.4158	1.9656e-09	1.39705e-07
NONHSAT054230	3.59442	0.000926601	0.00710061
NONHSAT059231	3.2467	0.00212367	0.0139597
NONHSAT059239	9.28549	8.65655e-08	3.94765e-06
NONHSAT059242	8.55342	2.26331e-07	8.97326e-06
NONHSAT061281	11.4428	1.33083e-08	8.31551e-07
NONHSAT061282	11.4428	1.33083e-08	8.31551e-07
NONHSAT067200	0.378299	0.00431975	0.0241515
NONHSAT067201	0.379291	0.00442528	0.0246205
NONHSAT067202	0.379291	0.00442528	0.0246205
NONHSAT069719	0.422224	0.0110176	0.0491342
NONHSAT077364	8.58137	1.86876e-07	7.64443e-06
NONHSAT077463	4.53677	0.000139472	0.00164531
NONHSAT086781	3.5991	0.000923419	0.00708577
NONHSAT102574	6.37133	4.63099e-06	0.000102859
NONHSAT105869	2.73189	0.00796401	0.0381856
NONHSAT105870	2.73189	0.00796401	0.0381856
NONHSAT105871	2.73186	0.00796485	0.0381856
NONHSAT107427	3.05171	0.00345051	0.0201937
NONHSAT108298	0.18825	1.17456e-06	3.51504e-05
NONHSAT113708	7.50414	9.26017e-07	2.89304e-05
NONHSAT114980	2.80336	0.00709485	0.034807
NONHSAT114981	2.70764	0.00928339	0.0427506
NONHSAT123636	0.392985	0.00595765	0.0304879
NONHSAT126672	12.8134	2.76192e-08	1.55488e-06
NONHSAT126673	12.8134	2.76192e-08	1.55488e-06
NONHSAT128479	7.59119	9.37913e-07	2.89836e-05
NONHSAT144936	4.93831	6.6912e-05	0.00092345
NONHSAT144937	4.93831	6.6912e-05	0.00092345
NONHSAT144941	4.93831	6.6912e-05	0.00092345
HPV(+) HNSCC Smoker vs. HPV(-) Normal Smokers
piRNA(NONCODEv4 Name)	Fold Change	P-value	FDR
NONHSAT002078	1.63631	0.0235987	0.0469876
NONHSAT002080	1.63631	0.0235987	0.0469876
NONHSAT002081	1.63631	0.0235987	0.0469876
NONHSAT007177	1.93183	0.00256386	0.00712843
NONHSAT015828	4.91877	3.32457e-12	1.0356e-10
NONHSAT033560	2.23551	0.000251158	0.000989282
NONHSAT034677	2.27312	0.00020783	0.00084626
NONHSAT034679	2.27312	0.00020783	0.00084626
NONHSAT034681	2.27312	0.00020783	0.00084626
NONHSAT035596	2.13312	0.000564028	0.00198712
NONHSAT035822	4.19301	2.96541e-10	6.22736e-09
NONHSAT039859	0.239192	9.18687e-11	2.10678e-09
NONHSAT039861	0.239192	9.18687e-11	2.10678e-09
NONHSAT039902	0.532972	0.00400689	0.010452
NONHSAT047661	4.75649	1.01276e-11	2.93465e-10
NONHSAT052637	4.37001	1.35625e-10	3.01765e-09
NONHSAT054230	4.4476	5.23235e-11	1.28674e-09
NONHSAT056054	0.375331	6.34825e-06	3.94182e-05
NONHSAT059231	3.63963	9.25481e-09	1.21384e-07
NONHSAT059239	3.3499	7.40692e-08	7.19144e-07
NONHSAT059242	2.02357	0.0014455	0.00444715
NONHSAT061281	3.72901	1.03859e-08	1.33871e-07
NONHSAT061282	3.72901	1.03859e-08	1.33871e-07
NONHSAT066783	2.49858	3.81525e-05	0.000198351
NONHSAT069719	0.169002	2.32285e-15	9.98023e-14
NONHSAT069720	2.90983	1.72692e-06	1.26079e-05
NONHSAT070556	3.07118	4.82483e-07	3.85368e-06
NONHSAT070557	3.07118	4.82483e-07	3.85368e-06
NONHSAT070558	3.07118	4.82483e-07	3.85368e-06
NONHSAT072822	1.76275	0.00968995	0.0221943
NONHSAT076514	2.07328	0.00108424	0.00349388
NONHSAT076515	2.07328	0.00108424	0.00349388
NONHSAT076516	2.07328	0.00108424	0.00349388
NONHSAT077364	2.70282	7.19733e-06	4.40321e-05
NONHSAT077463	1.67395	0.0194193	0.0402827
NONHSAT078189	1.67509	0.0179748	0.0378322
NONHSAT078194	1.96453	0.00202475	0.00593143
NONHSAT078196	1.96453	0.00202475	0.00593143
NONHSAT081250	0.380066	8.18078e-06	4.87715e-05
NONHSAT086781	2.23756	0.000253309	0.000996703
NONHSAT092840	2.04498	0.00112954	0.00362422
NONHSAT092841	2.04498	0.00112954	0.00362422
NONHSAT102560	1.9579	0.00209969	0.00608894
NONHSAT102574	2.84618	2.6415e-06	1.83852e-05
NONHSAT102822	0.608026	0.0204466	0.0419358
NONHSAT105869	4.45183	4.761e-11	1.18141e-09
NONHSAT105870	4.45143	4.77242e-11	1.18141e-09
NONHSAT105871	4.45146	4.7717e-11	1.18141e-09
NONHSAT107427	2.58458	1.73267e-05	9.76882e-05
NONHSAT108298	0.479442	0.000686739	0.0023835
NONHSAT108361	2.46415	4.61975e-05	0.000230248
NONHSAT113708	4.14345	4.03899e-10	8.29546e-09
NONHSAT123636	0.477165	0.000606906	0.00212417
NONHSAT128479	5.20147	8.53557e-13	2.84818e-11
NONHSAT133289	0.599145	0.0170291	0.0359967
NONHSAT144936	2.22505	0.000318299	0.00117222
NONHSAT144937	2.22505	0.000318299	0.00117222
NONHSAT144941	2.22505	0.000318299	0.00117222
