# Supplementary material for: Computational methods reveal novel functionalities of PIWI-interacting RNAs in human papillomavirus-induced head and neck squamous cell carcinoma
Source: Oncotarget. 2017 Dec 19;9(4):4614–24. doi: 10.18632/oncotarget.23464 (PMC5797000; doi:10.18632/oncotarget.23464)
Supplement: Supplementary file 4 [file oncotarget-09-4614-s004.xlsx]

## Sheet: Supplementary Table 3b
Supplementary Table 3b: Frequent Copy Number Variations in HNSCC
10p11.21
10p15.3
10q23.31
11p13
11p15.5
11q13.3
11q23.1
12p13.33
12q15
12q24.33
13q12.11
13q14.2
13q22.1
13q34
14q11.2
14q32.32
15q15.1
15q26.3
16q23.3
17q12
17q25.3
18p11.31
18q11.2
18q21.2
18q23
19p13.3
19q13.43
1p13.2
1p36.21
1q44
20p12.2
20q11.22
21q22.3
22q13.31
2q11.2
2q21.2
2q22.1
2q31.2
2q36.2
3p12.1
3p24.1
3q26.33
4p15.2
4q22.1
4q35.2
5p12
5p15.33
5q11.2
5q15
5q35.3
6p12.1
6p25.3
6q12
7p11.2
7q21.3
7q31.1
7q36.1
8p11.23
8p23.2
8q11.21
8q24.21
9p13.3
9p21.3
9p23
9p23-d
9p24.1
9q21.11
9q34.3
9q34.3-d
Xp21.3
Xp22.2
Xq21.33
Xq28
